# Supplementary material for: Biallelic variation in the choline and ethanolamine transporter FLVCR1 underlies a pleiotropic disease spectrum from adult neurodegeneration to severe developmental disorders
Source: medRxiv. 2024 Feb 13:2024.02.09.24302464. Preprint. [Version 1] doi: 10.1101/2024.02.09.24302464 (PMC10888986; doi:10.1101/2024.02.09.24302464)
Supplement: Supplement 2 [file media-2.xlsx]

## Sheet: New families
Family	Affected individuals	Ethnicity	Phenotypic summary	Phenotypic severity	Zygosity	Genomic coordinate (hg19)	Transcript	mRNA change	Protein change	Consequence	Exon/intron	gnomAD v2 frequency	gnomAD v2 heterozygote #	gnomAD v2 homozygote #	CADD score	SpliceAI	dbscSNV ADA	MaxEntScan	REVEL score	GERP NR	GERP RS	PhyloP100 way
1, 7	2	S. Asia	Two 6-10 year old males with microcephaly, epileptic encephalopathy, infantile spasms, sensory neuropathy, self-mutilation, auto-amputation, optic atrophy hypotonia, cortical visual impairment, thin corpus callosum, brainstem & pontine atrophy, posterior column T2 hyperintensity on MRI	Severe	Hmz	chr1-213061913-G-A	NM_014053.4	c.1390G>A	p.G464S	Missense	Exon 7	3.98e-06	1	0	33	0.17 (donor gain), 0.23 (donor loss)	NA	NA	0.742	5.78	5.78	9.242
2	1	Middle East	0-5 year old month old male with microcephaly, infantile spasms, severe reduction in brain volume	Severe	Hmz	chr1-213061851-T-G	NM_014053.4	c.1328T>G	p.L443P	Missense	Exon 7	0	0	0	31	0.11 (donor gain)	NA	NA	0.757	5.78	5.78	7.546
3	1	European	6-10 year old male with microcephaly, refractory epilepsy, spastic quadriplegia, chorea, dystonia, retinopathy, scoliosis, pain insensitivity, severe reduction in brain volume, posterior column T2 hyperintensity on MRI	Severe	Comp htz	chr1-213058711-T-G	NM_014053.4	c.1169T>G	p.L390*	Loss-of-function (NMD)	Exon 5	0	0	0	37	0	NA	NA	-	5.6599	5.6599	7.546
		European		Severe	Comp htz	chr1-213061297-G-A	NM_014053.4	c.1261G>A	p.D421N	Missense	Exon 6	0	0	0	16.72	0.22 (donor loss)	NA	NA	0.087	5.57	0.6039	-0.223
4	1	S. Asia	0-5 year old male with microcephaly, severe developmental delay, optic disc atrophy, retinitis pigmentosa, hypotonia, dysphagia, thin corpus callosum, mild hepatomegaly, preaxial polydactyly in R upper limb, recurrent UTIs	Severe	Hmz	chr1-213031948--C	NM_014053.4	c.153_154insC	p.A52Rfs*38	Loss-of-function (NMD)	Exon 1	0	0	0	-	-	-	-	-	5.0399	3.17	5.239
5	1	N. Africa	0-5 year old male with premature death, microcephaly, severe developmental delay, cortical visual impairment, optic disk atrophy, hypotonia, spasticity, dystonia, epilepsy, severe reduction in brain volume	Severe	Hmz	chr1-213046051-T-G	NM_014053.4	c.915T>G	p.S305R	Missense	Exon 3	0	0	0	23.1	0	NA	NA	0.486	5.4299	-2.0099	0.23
6	2	Middle East	0-5 year old male with microcephaly, refractory epilepsy, severe reduction in brain volume. Older deceased brother was similarly affected.	Severe	Hmz	chr1-213061271-G-C	NM_014053.4	c.1235G>C	p.G412A	Missense	Exon 6	7.97e-06	2	0	29.8	0.11 (acceptor gain), 0.28 (acceptor loss)	NA	NA	0.435	5.8099	5.8099	4.104
8	3	European	Three 0-5 year old females with premature death, microcephaly, severe developmental delay, macrocytic anemia, hypotonia, dysphagia, scoliosis, spasticity, dystonia, epilepsy, severe reduction in brain volume, hepatosplenomegaly	Severe	Comp htz	chr1-213046155-C-T	NM_014053.4	c.1019C>T	p.T340I	Missense	Exon 3	7.97e-06	2	0	22.5	0	NA	NA	0.281	5.2899	-1.21	0.815
		European		Severe	Comp htz	chr1-213061261-T-C	NM_014053.4	c.1225T>C	p.S409P	Missense	Exon 6	0	0	0	29.5	0.19 (acceptor gain)	NA	NA	0.624	5.8099	5.8099	5.727
9	3	Middle East	Three stillborn siblings (two male, one female) with microcephaly, ventriculomegaly, joint contractures, malar hypoplasia, micrognathia, low-set ears, wide nasal bridge, short neck, hypomelia, radial ray deficiency, agenesis of the right thumb, hypoplastic left thumb, and variable other findings (fibulae agenesis; hypoplastic left humerus, radius and ulna; cleft lip and palate	Severe	Hmz	chr1-213068396-GTAA-	NM_014053.4	c.1593+5_1593+8del	p.?	Splice site	Intron 9	3.59e-05	9	0	-	0.97 (donor loss)	-	-	-	5.4463	3.64	7.236
10	1	N. Africa	0-5 year old male with premature death, severe developmental delay, microcephaly, hypotonia, lissencephaly, ventriculomegaly, cerebellar and pontine hypoplasia, epilepsy, sensorimotor polyneuropathy, contractures of elbows, wrists, and ankles, overlapping fingers, elevated creatine kinase. Two older siblings died in neonatal period with hypotonia; not genotyped	Severe	Hmz	chr1-213032009--C	NM_014053.4	c.215dupC	p.E74Rfs*16	Loss-of-function (NMD)	Exon 1	0	0	0	-	-	-	-	-	4.6667	0.008333	5.549
11	1	European	0-5 year old male with microcephaly, cortical visual impairment, optic disk atrophy, hypotonia, lip and tongue biting, scoliosis, epilepsy, severe reduction in brain volume, B cell lymphopenia, macrocytic anemia, bifid right thumb, bilateral fixed talipes, chronic lung disease	Severe	Comp htz	chr1-213061234-C-T	NM_014053.4	c.1198C>T	p.Q400*	Loss-of-function (NMD)	Exon 6	0	0	0	47	0	NA	NA	-	5.8099	5.8099	3.853
				Severe	Comp htz	1-213046017-C-G	NM_014053.4	c.884-3C>G		Splice site (inframe deletion)	Intron 2	0	0	0	17.84	0.43 (acceptor loss), 0.09 (acceptor gain)	0.9978	7.1973	-	5.0199	0.2739	0.123
12	1	Middle East	Infant male who died in neonatal period. Bilateral ectrodactyly of lower extremities, congenital heart disease, pulmonary hypoplasia, right renal agenesis, hepatosplenomegaly with prominent sinusoidal hematopoeisis and central venous congestion without hepatocyte necrosis, severe brain atrophy with hemorrhages. Severe reduction in brain volume.	Severe	Hmz	chr1-213056777-T-G	NM_014053.4	c.1089T>G	p.Y363*	Loss-of-function (NMD)	Exon 4	0	0	0	34	0.02 (donor loss)	NA	NA	-	5.8	0.481	0.449
13	2	Middle East	A 6-10 year old male and a 0-5 year old female with sensory neuropathy	Mild	Hmz	chr1-213056716-T-C	NM_014053.4	c.1028T>C	p.I343T	Missense	Exon 4	4.13e-06	1	0	26.9	0	NA	NA	0.525	5.67	5.67	6.637
14	1	N. Africa	A 11-15 year old female with with mild intellectual disability, retinitis pigmentosa, motor and sensory neuropathy, self-mutilation, osteomyelitis, hypotonia	Mild	Hmz	chr1-213031792-GATATGGCGCGGCCAGAC-	NM_014053.4	c.1_18del	p.M1_D6del	Start loss	Exon 1	0	0	0	-	-	-	-	-	4.8324	0.9635	3.118
15	1	Middle East	A 11-15 year old male with retinitis pigmentosa, motor and sensory neuropathy	Mild	Hmz	chr1-213032176-T-A	NM_014053.4	c.382T>A	p.Y128N	Missense	Exon 1	0	0	0	32	0	NA	NA	0.723	5.65	5.65	7.629
16	1	Middle East	A 41-45 year old male with progressive spastic paraplegia, motor neuropathy, scoliosis, hypotonia, normal IQ	Mild	Hmz	chr1-213032176-T-A	NM_014053.4	c.382T>A	p.Y128N	Missense	Exon 1	0	0	0	32	0	NA	NA	0.723	5.65	5.65	7.629
17	2	N. Africa	6-10 year old male siblings with moderate to severe developmental delay, intellectual disability, autistic features, short stature, microcephaly, hypotonia, hyporeflexia, normal EMG/NCV. Younger brother more severely affected than younger brother.	Mild	Hmz	chr1-213037085-T-G	NM_014053.4	c.757T>G	p.F253V	Missense	Exon 2	0	0	0	29.8	0	NA	NA	0.718	5.5	5.5	7.806
18	1	Middle East	31-35 year old female with gross motor delay, normal cognition, impaired saccadic pursuit, sensory neuropathy	Mild	Hmz	chr1-213032296-C-G	NM_014053.4	c.502C>G	p.L168V	Missense	Exon 1	0	0	0	26	0	NA	NA	0.34	5.5	5.5	3.743
19	1	European	0-5 year old female with mild developmental delay, sensory neuropathy, congenital insensitivity to pain, hypotonia, self-injury, and dysphagia	Mild	Hmz	chr1-213032368-T-C	NM_014053.4	c.574T>C	p.C192R	Missense	Exon 1	1.99e-05	5	0	29.3	0	NA	NA	0.895	5.5	5.5	1.93
20	1	Middle East	66-70 year old female with pigmented retinopathy and dystonic head tremor	Mild	Hmz	chr1-213056716-T-C	NM_014053.4	c.1028T>C	p.I343T	Missense	Exon 4	4.13e-06	1	0	26.9	0	NA	NA	0.525	5.67	5.67	6.637
Total	27
Multilocus pathogenic variation case
	1	Turkish	Male with developmental delay, intellectual disability, microcephaly, agenesis of corpus callosum, hypoplasia of bulbus and pons, blindness, protruduing tongue , atrial septal defect, cholelithiasis, and hirsutism. From consanguineous family, found to have three homozygous pathogenic variants in AMPD2 (pontocerebellar hypoplasia 9, MIM 615809), AP4B1 (spastic paraplegia 47, MIM 614066), and NOTCH…	-	Hmz	chr1-213032245-A-G	NM_014053.4	c.451A>G	p.M151V	Missense	Exon 1	0	0	0	20.5	0	NA	NA	0.164	5.65	4.5199	3.521

## Sheet: Previously published families
Family	Affected individuals	Ethnicity	PMID	Year	Phenotype	Phenotypic severity	Zygosity	Genomic coordinate (hg19)	Transcript	mRNA change	Protein change	Consequence	Exon/intron	gnomAD frequency	gnomAD heterozygote #	gnomAD homozygote #	CADD score	SpliceAI	dbscSNV ADA	dbscSNV RF	REVEL score	GERP NR	GERP RS	PhyloP100 way
1	9	American	21070897	2010	PCARP	Mild	Hmz	chr1-213032155-A-G	NM_014053.4	c.361A>G	p.N121D	Missense	Exon 1	3.98e-06	1	0	26	0	NA	NA	0.508	5.65	4.5199	8.86
2	4	Spanish	21070897	2010	PCARP	Mild	Hmz	chr1-213032515-G-A	NM_014053.4	c.721G>A	p.A241T	Missense	Exon 1	0	0	0	32	NA	NA	NA	0.85	5.21	5.21	9.373
3	4	French Canadian	21070897	2010	PCARP	Mild	Hmz	chr1-213032368-T-C	NM_014053.4	c.574T>C	p.C192R	Missense	Exon 1	1.99e-05	5	0	29.3	0	NA	NA	0.895	5.5	5.5	1.93
4	2	Japanese	21267618	2011	PCARP	Mild	Hmz	chr1-213062551-G-C	NM_014053.4	c.1477G>C	p.G493R	Missense	Exon 8	0	0	0	26.5	0	NA	NA	0.639	5.8299	5.8299	9.048
5	1	Pennsylvania Mennonite	22279524	2012	PCARP	Mild	Hmz	chr1-213062551-G-C	NM_014053.4	c.361A>G	p.N121D	Missense	Exon 1	3.98e-06	1	0	26	0	NA	NA	0.508	5.65	4.5199	8.86
6	1	Not reported	25611614	2015	PCARP	Mild	Comp htz	chr1-213037217-T-C	NM_014053.4	c.883+6T>C	p.?	Splice variant	Intron 2	0	0	0	13.84	0.19 (donor loss)	0.01992	0.166	-	5.4899	0.601	1.131
6		Not reported	25611614	2015	PCARP	Mild	Comp htz	chr1-213058692-G-C	NM_014053.4	c.1150G>C	p.G384R	Missense	Exon 5	0	0	0	29.3	0.02 (donor gain)	NA	NA	0.891	5.6599	5.6599	7.429
7	1	American	24628582	2015	PCARP	Mild	Comp htz	chr1-213068396-GTAA-	NM_014053.4	c.1593+5_+8delGTAA	p.?	Splice variant	Intron 9	3.59e-05	9	0	-	0.97 (donor loss)	-	-	-	5.4463	3.64	7.236
		American	24628582	2015	PCARP	Mild	Comp htz	chr1-213068349-G-A	NM_014053.4	c.1547G>A	p.R516Q	Missense	Exon 9	1.99e-05	5	0	27.8	0.24 (acceptor loss), 0.25 (donor loss)	NA	NA	0.724	5.61	1.5499	0.798
8	1	Switzerland	27353947	2016	RP	Mild	Hmz	chr1-213056785-G-A	NM_014053.4	c.1092+5G>A	p.?	Splice variant	Intron 4	0.000235	56	0	22.3	0.36 (donor loss)	0.9971	0.81	-	5.71	4.8	2.735
9	1	Switzerland	27353947	2016	RP	Mild	Comp htz	chr1-213056785-G-A	NM_014053.4	c.1092+5G>A	p.?	Splice variant	Intron 4	0.000235	56	0	22.3	0.36 (donor loss)	0.9971	0.81	-	5.71	4.8	2.735
		Switzerland	27353947	2016	RP	Mild	Comp htz	chr1-213032273-T-C	NM_014053.4	c.479T>C	p.L160P	Missense	Exon 1	0	0	0	32	0	NA	NA	0.762	5.5	5.5	7.642
10	1	Italian	27923065	2016	HSAN, brain atrophy	Severe	Comp htz	chr1-213032368-T-C	NM_014053.4	c.574T>C	p.C192R	Missense	Exon 1	1.99e-05	5	0	29.3	0	NA	NA	0.895	5.5	5.5	1.93
		Italian	27923065	2016	HSAN, brain atrophy	Severe	Comp htz	chr1-213032404-A-	NM_014053.4	c.610del	p.M204Cfs*56	Loss-of-function (NMD)	Exon 1	0	0	0	-	-	-	-	-	5.5	4.3899	0.536
11	1	European	27923065	2016	HSAN	Mild	Comp htz	chr1-213032455-C-T	NM_014053.4	c.661C>T	p.P221S	Missense	Exon 1	3.98e-06	1	0	30	0	NA	NA	0.923	5.5	5.5	7.431
		European	27923065	2016	HSAN	Mild	Comp htz	chr1-213061846--	NM_014053.4	c.1324dup	p.Y442Lfs*7	Loss-of-function (NMD)	Exon 7	0	0	0	-	-	-	-	-	5.78	3.4125	9.242
12	1	Not reported	28766925	2017	PCARP + HSAN	Mild	Hmz	chr1-213032455-C-T	NM_014053.4	c.661C>T	p.P221S	Missense	Exon 1	3.98e-06	1	0	30	0	NA	NA	0.923	5.5	5.5	7.431
13	1	Not reported	29192808	2018	RP	Mild	Hmz	chr1-213056785-G-A	NM_014053.4	c.1092+5G>A	p.?	Splice variant	Intron 4	0.000235	56	0	22.3	0.36 (donor loss)	0.9971	0.81	-	5.71	4.8	2.735
14	2	American	31408049	2019	HSAN	Mild	Comp htz	chr1-213031796-T-C	NM_014053.4	c.2T>C	p.M1?	Start loss	Exon 1	3.7e-05	2	0	22.6	0	NA	NA	0.489	4.5799	4.5799	3.118
		American	31408049	2019	HSAN	Mild	Comp htz	chr1-213031797-G-T	NM_014053.4	c.3G>T; c.7C>T	p.M1?	Start loss	Exon 1	0	0	0	22.8	0	NA	NA	0.496	4.9099	3.93	2.294
15	2	Not reported	30656474	2019	RP	Mild	Comp htz	chr1-213037082-G-	NM_014053.4	c.755delG	p.G252Afs*8	Loss-of-function (NMD)	Exon 2	1.99e-05	5	0	-	-	-	-	-	5.5	5.5	9.575
		Not reported	30656474	2019	RP	Mild	Comp htz	chr1-213056785-G-A	NM_014053.4	c.1092+5G>A	p.?	Splice variant	Intron 4	0.000235	56	0	22.3	0.36 (donor loss)	0.9971	0.81	-	5.71	4.8	2.735
16	1	Not reported	30656474	2019	RP	Mild	Comp htz	chr1-213037175-G-C	NM_014053.4	c.847G>C	p.A283P	Missense	Exon 2	3.98e-06	1	0	19.29	0.01 (donor loss)	NA	NA	0.369	5.6999	-0.5899	1.418
		Not reported	30656474	2019	RP	Mild	Comp htz	chr1-213056785-G-A	NM_014053.4	c.1092+5G>A	p.?	Splice variant	Intron 4	0.000235	56	0	22.3	0.36 (donor loss)	0.9971	0.81	-	5.71	4.8	2.735
17	1	Not reported	30656474	2019	RP	Mild	Comp htz	chr1-213056785-G-A	NM_014053.4	c.1092+5G>A	p.?	Splice variant	Intron 4	0.000235	56	0	22.3	0.36 (donor loss)	0.9971	0.81	-	5.71	4.8	2.735
		Not reported	30656474	2019	RP	Mild	Comp htz	chr1-213037082-G-	NM_014053.4	c.755delG	p.G252Afs*8	Loss-of-function (NMD)	Exon 2	1.99e-05	5	0	-	-	-	-	-	5.5	5.5	9.575
18	1	Not reported	30656474	2019	RP	Mild	Comp htz	chr1-213031996-C-T	NM_014053.4	c.202C>T	p.Q68*	Loss-of-function (NMD)	Exon 1	0	0	0	34	0	NA	NA	-	5.17	3.1199	0.466
		Not reported	30656474	2019	RP	Mild	Comp htz	chr1-213058700-T-G	NM_014053.4	c.1158T>G	p.I386M	Missense	Exon 5	0.000282	71	0	15.05	0	NA	NA	0.155	5.6599	-0.855	0.494
19	1	Not reported	30656474	2019	RP	Mild	Hmz	chr1-213056785-G-A	NM_014053.4	c.1092+5G>A	p.?	Splice variant	Intron 4	0.000235	56	0	22.3	0.36 (donor loss)	0.9971	0.81	-	5.71	4.8	2.735
20	1	Not reported	32822874	2020	RP, HSAN	Mild	Comp htz	chr1-213031797-G-T	NM_014053.4	c.3G>T	p.Met1?	Start loss	Exon 1	0	0	0	22.8	0	NA	NA	0.496	4.9099	3.93	2.294
		Not reported	32822874	2020	RP, HSAN	Mild	Comp htz	chr1-213032524-G-A	NM_014053.4	c.730G>A	p.G244S	Missense	Exon 1	0	0	0	31	0	NA	NA	0.933	5.21	5.21	9.373
21	1	Not reported	34931442	2021	PCARP	Mild	Comp htz	chr1-213056785-G-A	NM_014053.4	c.1092+5G>A	p.?	Splice variant	Intron 4	0.000235	56	0	22.3	0.36 (donor loss)	0.9971	0.81	-	5.71	4.8	2.735
		Not reported	34931442	2021	PCARP	Mild	Comp htz	chr1-213046158-A-G	NM_014053.4	c.1022A>G	p.Y341C	Missense	Exon 3	2.79e-05	7	0	26.5	0.01 (donor loss)	0.00183	0.064	0.623	5.2899	4.1399	7.584
22	1	Not reported	34433355	2021	RP	Mild	Comp htz	chr1-213062537-A-G	NM_014053.4	c.1463A>G	p.T488C	Missense	Exon 8	7.96e-06	2	0	23.3	0	NA	NA	0.228	5.8299	5.8299	1.399
		Not reported	34433355	2021	RP	Mild	Comp htz	chr1-213068621-T-G	NM_014053.4	c.1657T>G	p.S553A	Missense	Exon 10	0.000131	33	0	18.07	0	NA	NA	0.18	5.3899	3.0299	0.889
23	1	Indian	35263888	2022	HSAN	Mild	Comp htz	chr1-213032165-A-T	NM_014053.4	c.371A>T	p.Q124L	Missense	Exon 1	0	0	0	31	0.01 (acceptor gain)	-	-	0.587	5.65	5.65	6.927
		Indian	35263888	2022	HSAN	Mild	Comp htz	chr1-213032449-G-T	NM_014053.4	c.655G>T	p.G219C	Missense	Exon 1	7.97e-06	2	0	32	0	-	-	0.893	5.5	5.5	9.377
Total	40
